# Supplementary material for: The utilization of the Vezzoni modified Badertscher distension device in breeding programs: Heritability estimates and effect on the hip dysplasia prevalence
Source: PLoS One. 2024 Aug 20;19(8):e0308984. doi: 10.1371/journal.pone.0308984 (PMC11335157; doi:10.1371/journal.pone.0308984)
Supplement: S1 File — (TXT) [file pone.0308984.s001.txt]

The data csv files S2 and S3 contain a single row with column labels at the top followed by
one row for each dog. 

The column names are:

animal,	dam,	sire,	sex,	LI,	side,	FCI,	LIM,	LIF,	LIP,	both,	CHD


animal:		unique number identifying this dog, both in this file and in the pedigree file
dam: 		unique number identifying the dam of this dog
sire: 		unique number identifying the sire of this dog
Sex:		1 = males, 2 = females
LI:		laxity index for one hip joint of this dog, measured with the Vezzoni modified Badertscher distension device technique
side:		side of the hip joint for which the laxity index was measured for this dog
FCI:		hip extended view FCI grading score for this dog
LIM: 		mean laxity index of the two hip joints of the dam of this dog
LIF:		mean laxity index of the two hip joints of the sire of this dog
LIP:		mean laxtiy index of the dam and sire (parents) of this dog
both:		None = none of the parents had laxity index measured
		One = one of the parents had laxity index measured
		Both = both of the parents had laxity index measured
CHD:		CHD = this dog had radiographical signs of CHD, as determined by the FCI grading system
		no CHD = this dog had no radiographical signs of CHD, as determined by the FCI grading system
Offspring:	Y = dog is part of the offspring from which parents screening method is known
		N = dog is not part of the offspring from which parents screening method is known


The pedigree csv files S4 and S5 contain a single row with column labels at the top followed by
one row for each dog. 

The column names are:

animal,	dam,	sire


animal:		unique number identifying this dog, both in this file and in the data file
dam: 		unique number identifying the dam of this dog
			missing dam is coded as 0
sire: 		unique number identifying the sire of this dog
			missing sire is coded as 0
