# Supplementary material for: The utilization of the Vezzoni modified Badertscher distension device in breeding programs: Heritability estimates and effect on the hip dysplasia prevalence
Source: PLoS One. 2024 Aug 20;19(8):e0308984. doi: 10.1371/journal.pone.0308984 (PMC11335157; doi:10.1371/journal.pone.0308984)
Supplement: S2 File — (CSV) [file pone.0308984.s002.csv]

animal	dam	sire	sex	LI	side	FCI	LIM	LIF	LIP	both	CHD	Offspring
578	543	540	1	0.31	R	A	0.48	0.16	0.32	Both	No CHD	Y
578	543	540	1	0.3	L	A	0.48	0.16	0.32	Both	No CHD	Y
579	543	540	1	0.64	R	C	0.48	0.16	0.32	Both	CHD	Y
579	543	540	1	0.39	L	C	0.48	0.16	0.32	Both	CHD	Y
644	559	609	1	0.35	R	A	0.205	NA	0.205	One	No CHD	Y
644	559	609	1	0.34	L	A	0.205	NA	0.205	One	No CHD	Y
580	543	540	1	0.41	L	A	0.48	0.16	0.32	Both	No CHD	Y
580	543	540	1	0.34	R	A	0.48	0.16	0.32	Both	No CHD	Y
651	565	610	1	0.22	L	A	NA	0.3	0.3	One	No CHD	Y
651	565	610	1	0.26	R	A	NA	0.3	0.3	One	No CHD	Y
652	565	610	1	0.35	R	A	NA	0.3	0.3	One	No CHD	Y
652	565	610	1	0.39	L	A	NA	0.3	0.3	One	No CHD	Y
653	565	610	2	0.52	R	A	NA	0.3	0.3	One	No CHD	Y
653	565	610	2	0.44	L	A	NA	0.3	0.3	One	No CHD	Y
646	559	609	1	0.41	L	A	0.205	NA	0.205	One	No CHD	Y
646	559	609	1	0.49	R	A	0.205	NA	0.205	One	No CHD	Y
654	565	610	1	0.27	L	A	NA	0.3	0.3	One	No CHD	Y
654	565	610	1	0.22	R	A	NA	0.3	0.3	One	No CHD	Y
647	559	609	1	0.32	L	A	0.205	NA	0.205	One	No CHD	Y
647	559	609	1	0.4	R	A	0.205	NA	0.205	One	No CHD	Y
655	565	610	2	0.48	R	A	NA	0.3	0.3	One	No CHD	Y
655	565	610	2	0.4	L	A	NA	0.3	0.3	One	No CHD	Y
581	543	540	2	0.39	L	A	0.48	0.16	0.32	Both	No CHD	Y
581	543	540	2	0.49	R	A	0.48	0.16	0.32	Both	No CHD	Y
582	543	540	1	0.46	L	A	0.48	0.16	0.32	Both	No CHD	Y
582	543	540	1	0.4	R	A	0.48	0.16	0.32	Both	No CHD	Y
583	543	540	1	0.27	R	A	0.48	0.16	0.32	Both	No CHD	Y
583	543	540	1	0.27	L	A	0.48	0.16	0.32	Both	No CHD	Y
656	565	610	2	0.3	R	A	NA	0.3	0.3	One	No CHD	Y
656	565	610	2	0.37	L	A	NA	0.3	0.3	One	No CHD	Y
648	559	609	1	0.31	R	A	0.205	NA	0.205	One	No CHD	Y
648	559	609	1	0.3	L	A	0.205	NA	0.205	One	No CHD	Y
584	543	540	1	0.34	L	A	0.48	0.16	0.32	Both	No CHD	Y
584	543	540	1	0.35	R	A	0.48	0.16	0.32	Both	No CHD	Y
585	543	540	1	0.2	R	A	0.48	0.16	0.32	Both	No CHD	Y
585	543	540	1	0.62	L	A	0.48	0.16	0.32	Both	No CHD	Y
657	565	610	1	0.53	L	B	NA	0.3	0.3	One	No CHD	Y
657	565	610	1	0.53	R	B	NA	0.3	0.3	One	No CHD	Y
649	559	609	2	0.54	L	A	0.205	NA	0.205	One	No CHD	Y
649	559	609	2	0.48	R	A	0.205	NA	0.205	One	No CHD	Y
586	544	514	1	0.35	R	A	0.28	0.32	0.3	Both	No CHD	Y
586	544	514	1	0.42	L	A	0.28	0.32	0.3	Both	No CHD	Y
587	544	514	1	0.46	R	A	0.28	0.32	0.3	Both	No CHD	Y
587	544	514	1	0.51	L	A	0.28	0.32	0.3	Both	No CHD	Y
588	544	514	2	0.28	R	A	0.28	0.32	0.3	Both	No CHD	Y
588	544	514	2	0.34	L	A	0.28	0.32	0.3	Both	No CHD	Y
589	544	514	2	0.35	L	A	0.28	0.32	0.3	Both	No CHD	Y
589	544	514	2	0.41	R	A	0.28	0.32	0.3	Both	No CHD	Y
590	544	514	1	0.28	L	A	0.28	0.32	0.3	Both	No CHD	Y
590	544	514	1	0.24	R	A	0.28	0.32	0.3	Both	No CHD	Y
660	614	457	2	0.37	R	B	0.205	NA	0.205	One	No CHD	Y
660	614	457	2	0.4	L	B	0.205	NA	0.205	One	No CHD	Y
565	539	538	2	NA	L	A	NA	NA	NA	NA	NA	N
565	539	538	2	NA	R	A	NA	NA	NA	NA	NA	N
661	614	457	2	0.31	R	A	0.205	NA	0.205	One	No CHD	Y
661	614	457	2	0.28	L	A	0.205	NA	0.205	One	No CHD	Y
662	614	457	2	0.38	R	A	0.205	NA	0.205	One	No CHD	Y
662	614	457	2	0.37	L	A	0.205	NA	0.205	One	No CHD	Y
623	565	541	1	0.24	R	A	NA	0.205	0.205	One	No CHD	Y
623	565	541	1	0.24	L	A	NA	0.205	0.205	One	No CHD	Y
663	614	457	2	0.37	R	A	0.205	NA	0.205	One	No CHD	Y
663	614	457	2	0.34	L	A	0.205	NA	0.205	One	No CHD	Y
624	565	541	2	0.42	L	A	NA	0.205	0.205	One	No CHD	Y
624	565	541	2	0.4	R	A	NA	0.205	0.205	One	No CHD	Y
625	565	541	1	0.2	R	A	NA	0.205	0.205	One	No CHD	Y
625	565	541	1	0.31	L	A	NA	0.205	0.205	One	No CHD	Y
664	614	457	2	0.43	L	A	0.205	NA	0.205	One	No CHD	Y
664	614	457	2	0.44	R	A	0.205	NA	0.205	One	No CHD	Y
627	565	541	2	0.38	R	A	NA	0.205	0.205	One	No CHD	Y
627	565	541	2	0.41	L	A	NA	0.205	0.205	One	No CHD	Y
665	614	457	1	0.24	R	A	0.205	NA	0.205	One	No CHD	Y
665	614	457	1	0.25	L	A	0.205	NA	0.205	One	No CHD	Y
628	565	541	1	0.32	L	A	NA	0.205	0.205	One	No CHD	Y
628	565	541	1	0.37	R	A	NA	0.205	0.205	One	No CHD	Y
629	565	541	1	0.29	R	A	NA	0.205	0.205	One	No CHD	Y
629	565	541	1	0.29	L	A	NA	0.205	0.205	One	No CHD	Y
666	614	457	2	0.21	L	A	0.205	NA	0.205	One	No CHD	Y
666	614	457	2	0.19	R	A	0.205	NA	0.205	One	No CHD	Y
667	614	457	1	0.22	R	A	0.205	NA	0.205	One	No CHD	Y
667	614	457	1	0.22	L	A	0.205	NA	0.205	One	No CHD	Y
630	565	541	1	0.3	R	A	NA	0.205	0.205	One	No CHD	Y
630	565	541	1	0.41	L	A	NA	0.205	0.205	One	No CHD	Y
412	383	309	1	NA	L	A	NA	NA	NA	NA	NA	N
412	383	309	1	NA	R	A	NA	NA	NA	NA	NA	N
668	614	457	2	0.3	R	A	0.205	NA	0.205	One	No CHD	Y
668	614	457	2	0.35	L	A	0.205	NA	0.205	One	No CHD	Y
591	544	213	1	0.23	R	A	0.28	NA	0.28	One	No CHD	Y
591	544	213	1	0.2	L	A	0.28	NA	0.28	One	No CHD	Y
592	544	213	2	0.23	L	A	0.28	NA	0.28	One	No CHD	Y
592	544	213	2	0.24	R	A	0.28	NA	0.28	One	No CHD	Y
593	544	213	2	0.26	L	A	0.28	NA	0.28	One	No CHD	Y
593	544	213	2	0.28	R	A	0.28	NA	0.28	One	No CHD	Y
670	614	564	1	0.13	L	A	0.205	0.28	0.2425	Both	No CHD	Y
670	614	564	1	0.24	R	A	0.205	0.28	0.2425	Both	No CHD	Y
594	544	213	1	0.29	R	B	0.28	NA	0.28	One	No CHD	Y
594	544	213	1	0.35	L	B	0.28	NA	0.28	One	No CHD	Y
704	543	658	1	0.4	L	A	0.48	0.165	0.3225	Both	No CHD	Y
704	543	658	1	0.36	R	A	0.48	0.165	0.3225	Both	No CHD	Y
595	544	213	2	0.36	R	A	0.28	NA	0.28	One	No CHD	Y
595	544	213	2	0.41	L	A	0.28	NA	0.28	One	No CHD	Y
705	543	658	2	0.36	R	A	0.48	0.165	0.3225	Both	No CHD	Y
705	543	658	2	0.42	L	A	0.48	0.165	0.3225	Both	No CHD	Y
706	543	658	2	0.34	R	A	0.48	0.165	0.3225	Both	No CHD	Y
706	543	658	2	0.37	L	A	0.48	0.165	0.3225	Both	No CHD	Y
338	289	46	2	0.11	R	A	0.28	NA	0.28	One	No CHD	Y
338	289	46	2	0.22	L	A	0.28	NA	0.28	One	No CHD	Y
597	544	213	1	0.29	L	A	0.28	NA	0.28	One	No CHD	Y
597	544	213	1	0.34	R	A	0.28	NA	0.28	One	No CHD	Y
671	614	564	2	0.39	R	A	0.205	0.28	0.2425	Both	No CHD	Y
671	614	564	2	0.31	L	A	0.205	0.28	0.2425	Both	No CHD	Y
707	543	658	2	0.33	L	A	0.48	0.165	0.3225	Both	No CHD	Y
707	543	658	2	0.38	R	A	0.48	0.165	0.3225	Both	No CHD	Y
672	543	612	1	0.28	R	A	0.48	0.07	0.275	Both	No CHD	Y
672	543	612	1	0.28	L	A	0.48	0.07	0.275	Both	No CHD	Y
673	543	612	1	0.44	R	A	0.48	0.07	0.275	Both	No CHD	Y
673	543	612	1	0.37	L	A	0.48	0.07	0.275	Both	No CHD	Y
675	543	612	1	0.36	R	A	0.48	0.07	0.275	Both	No CHD	Y
675	543	612	1	0.32	L	A	0.48	0.07	0.275	Both	No CHD	Y
680	581	613	1	0.3	R	B	0.44	0.115	0.2775	Both	No CHD	Y
680	581	613	1	0.35	L	B	0.44	0.115	0.2775	Both	No CHD	Y
681	581	613	1	0.4	L	A	0.44	0.115	0.2775	Both	No CHD	Y
681	581	613	1	0.33	R	A	0.44	0.115	0.2775	Both	No CHD	Y
682	581	613	1	0.33	L	A	0.44	0.115	0.2775	Both	No CHD	Y
682	581	613	1	0.35	R	A	0.44	0.115	0.2775	Both	No CHD	Y
683	581	613	2	0.33	L	B	0.44	0.115	0.2775	Both	No CHD	Y
683	581	613	2	0.35	R	B	0.44	0.115	0.2775	Both	No CHD	Y
684	581	613	2	0.18	R	B	0.44	0.115	0.2775	Both	No CHD	Y
684	581	613	2	0.41	L	B	0.44	0.115	0.2775	Both	No CHD	Y
676	543	612	1	0.34	L	A	0.48	0.07	0.275	Both	No CHD	Y
676	543	612	1	0.27	R	A	0.48	0.07	0.275	Both	No CHD	Y
676	543	612	1	0.27	R	A	0.48	0.07	0.275	Both	No CHD	Y
676	543	612	1	0.34	L	A	0.48	0.07	0.275	Both	No CHD	Y
677	543	612	2	0.3	R	B	0.48	0.07	0.275	Both	No CHD	Y
677	543	612	2	0.36	L	B	0.48	0.07	0.275	Both	No CHD	Y
678	543	612	2	0.4	R	A	0.48	0.07	0.275	Both	No CHD	Y
678	543	612	2	0.34	L	A	0.48	0.07	0.275	Both	No CHD	Y
757	544	756	1	0.34	L	B	0.28	0.125	0.2025	Both	No CHD	Y
757	544	756	1	0.32	R	B	0.28	0.125	0.2025	Both	No CHD	Y
686	614	610	1	0.35	R	A	0.205	0.3	0.2525	Both	No CHD	Y
686	614	610	1	0.35	R	A	0.205	0.3	0.2525	Both	No CHD	Y
686	614	610	1	0.36	L	A	0.205	0.3	0.2525	Both	No CHD	Y
686	614	610	1	0.36	L	A	0.205	0.3	0.2525	Both	No CHD	Y
500	445	471	2	0.28	L	A	0.205	0.3	0.2525	Both	No CHD	Y
500	445	471	2	0.33	R	A	0.205	0.3	0.2525	Both	No CHD	Y
758	544	756	2	0.24	L	A	0.28	0.125	0.2025	Both	No CHD	Y
758	544	756	2	0.29	R	A	0.28	0.125	0.2025	Both	No CHD	Y
457	421	397	1	NA	L		NA	NA	NA	NA	NA	N
457	421	397	1	NA	R		NA	NA	NA	NA	NA	N
688	614	610	1	0.32	R	A	0.205	0.3	0.2525	Both	No CHD	Y
688	614	610	1	0.31	L	A	0.205	0.3	0.2525	Both	No CHD	Y
689	614	610	2	0.3	R	A	0.205	0.3	0.2525	Both	No CHD	Y
689	614	610	2	0.36	L	A	0.205	0.3	0.2525	Both	No CHD	Y
759	544	756	2	0.32	R	A	0.28	0.125	0.2025	Both	No CHD	Y
759	544	756	2	0.33	L	A	0.28	0.125	0.2025	Both	No CHD	Y
691	614	610	2	0.36	R	A	0.205	0.3	0.2525	Both	No CHD	Y
691	614	610	2	0.31	L	A	0.205	0.3	0.2525	Both	No CHD	Y
760	544	756	2	0.22	R	A	0.28	0.125	0.2025	Both	No CHD	Y
760	544	756	2	0.25	L	A	0.28	0.125	0.2025	Both	No CHD	Y
761	544	756	1	0.24	R	A	0.28	0.125	0.2025	Both	No CHD	Y
761	544	756	1	0.28	L	A	0.28	0.125	0.2025	Both	No CHD	Y
762	544	756	1	0.26	R	A	0.28	0.125	0.2025	Both	No CHD	Y
762	544	756	1	0.27	L	A	0.28	0.125	0.2025	Both	No CHD	Y
692	614	610	2	0.36	R	A	0.205	0.3	0.2525	Both	No CHD	Y
692	614	610	2	0.31	L	A	0.205	0.3	0.2525	Both	No CHD	Y
763	544	756	1	0.21	R	A	0.28	0.125	0.2025	Both	No CHD	Y
763	544	756	1	0.29	L	A	0.28	0.125	0.2025	Both	No CHD	Y
693	614	610	2	0.49	R	B	0.205	0.3	0.2525	Both	No CHD	Y
693	614	610	2	0.45	L	B	0.205	0.3	0.2525	Both	No CHD	Y
695	614	580	1	0.24	L	A	0.205	0.375	0.29	Both	No CHD	Y
695	614	580	1	0.21	R	A	0.205	0.375	0.29	Both	No CHD	Y
600	544	540	2	0.26	R	A	0.28	0.16	0.22	Both	No CHD	Y
600	544	540	2	0.26	L	A	0.28	0.16	0.22	Both	No CHD	Y
601	544	540	1	0.23	R	A	0.28	0.16	0.22	Both	No CHD	Y
601	544	540	1	0.3	L	A	0.28	0.16	0.22	Both	No CHD	Y
696	614	580	1	0.46	L	A	0.205	0.375	0.29	Both	No CHD	Y
696	614	580	1	0.38	R	A	0.205	0.375	0.29	Both	No CHD	Y
697	614	580	1	0.44	L	A	0.205	0.375	0.29	Both	No CHD	Y
697	614	580	1	0.44	R	A	0.205	0.375	0.29	Both	No CHD	Y
633	581	554	2	0.69	L	D	0.44	NA	0.44	One	CHD	Y
633	581	554	2	0.6	R	D	0.44	NA	0.44	One	CHD	Y
634	581	554	2	0.73	R	D	0.44	NA	0.44	One	CHD	Y
634	581	554	2	0.73	L	D	0.44	NA	0.44	One	CHD	Y
712	668	631	2	0.32	R	A	0.325	0.13	0.2275	Both	No CHD	Y
712	668	631	2	0.35	L	A	0.325	0.13	0.2275	Both	No CHD	Y
635	581	554	2	0.61	R	C	0.44	NA	0.44	One	CHD	Y
635	581	554	2	0.68	L	C	0.44	NA	0.44	One	CHD	Y
602	544	540	1	0.23	R	A	0.28	0.16	0.22	Both	No CHD	Y
602	544	540	1	0.25	L	A	0.28	0.16	0.22	Both	No CHD	Y
713	668	631	1	0.4	R	A	0.325	0.13	0.2275	Both	No CHD	Y
713	668	631	1	0.45	L	A	0.325	0.13	0.2275	Both	No CHD	Y
708	543	667	2	0.36	R	B	0.48	0.22	0.35	Both	No CHD	Y
708	543	667	2	0.36	L	B	0.48	0.22	0.35	Both	No CHD	Y
709	543	667	2	0.32	R	A	0.48	0.22	0.35	Both	No CHD	Y
709	543	667	2	0.28	L	A	0.48	0.22	0.35	Both	No CHD	Y
710	543	667	1	0.18	R	A	0.48	0.22	0.35	Both	No CHD	Y
710	543	667	1	0.24	L	A	0.48	0.22	0.35	Both	No CHD	Y
636	581	554	2	0.68	R	C	0.44	NA	0.44	One	CHD	Y
636	581	554	2	0.65	L	C	0.44	NA	0.44	One	CHD	Y
714	668	631	2	0.27	R	B	0.325	0.13	0.2275	Both	No CHD	Y
714	668	631	2	0.33	L	B	0.325	0.13	0.2275	Both	No CHD	Y
637	581	554	1	0.59	L	A	0.44	NA	0.44	One	No CHD	Y
637	581	554	1	0.45	R	A	0.44	NA	0.44	One	No CHD	Y
715	668	631	1	0.19	L	A	0.325	0.13	0.2275	Both	No CHD	Y
715	668	631	1	0.14	R	A	0.325	0.13	0.2275	Both	No CHD	Y
698	614	580	1	0.22	R	A	0.205	0.375	0.29	Both	No CHD	Y
698	614	580	1	0.21	L	A	0.205	0.375	0.29	Both	No CHD	Y
716	668	631	2	0.36	R	A	0.325	0.13	0.2275	Both	No CHD	Y
716	668	631	2	0.35	L	A	0.325	0.13	0.2275	Both	No CHD	Y
717	668	631	1	0.32	R	B	0.325	0.13	0.2275	Both	No CHD	Y
717	668	631	1	0.27	L	B	0.325	0.13	0.2275	Both	No CHD	Y
699	614	580	1	0.34	L	A	0.205	0.375	0.29	Both	No CHD	Y
699	614	580	1	0.4	R	A	0.205	0.375	0.29	Both	No CHD	Y
638	581	554	2	0.36	R	B	0.44	NA	0.44	One	No CHD	Y
638	581	554	2	0.4	L	B	0.44	NA	0.44	One	No CHD	Y
639	581	554	1	0.38	L	B	0.44	NA	0.44	One	No CHD	Y
639	581	554	1	0.36	R	B	0.44	NA	0.44	One	No CHD	Y
640	581	554	1	0.38	R	B	0.44	NA	0.44	One	No CHD	Y
640	581	554	1	0.35	L	B	0.44	NA	0.44	One	No CHD	Y
603	544	540	1	0.27	L	A	0.28	0.16	0.22	Both	No CHD	Y
603	544	540	1	0.31	R	A	0.28	0.16	0.22	Both	No CHD	Y
711	543	667	2	0.28	L	A	0.48	0.22	0.35	Both	No CHD	Y
711	543	667	2	0.25	R	A	0.48	0.22	0.35	Both	No CHD	Y
700	614	580	2	0.31	L	A	0.205	0.375	0.29	Both	No CHD	Y
700	614	580	2	0.25	R	A	0.205	0.375	0.29	Both	No CHD	Y
604	544	540	1	0.23	R	A	0.28	0.16	0.22	Both	No CHD	Y
604	544	540	1	0.25	L	A	0.28	0.16	0.22	Both	No CHD	Y
605	544	540	1	0.24	L	A	0.28	0.16	0.22	Both	No CHD	Y
605	544	540	1	0.24	R	A	0.28	0.16	0.22	Both	No CHD	Y
718	668	631	1	0.14	R	A	0.325	0.13	0.2275	Both	No CHD	Y
718	668	631	1	0.18	L	A	0.325	0.13	0.2275	Both	No CHD	Y
606	544	540	2	0.29	R	A	0.28	0.16	0.22	Both	No CHD	Y
606	544	540	2	0.28	L	A	0.28	0.16	0.22	Both	No CHD	Y
701	614	580	1	0.27	R	A	0.205	0.375	0.29	Both	No CHD	Y
701	614	580	1	0.29	L	A	0.205	0.375	0.29	Both	No CHD	Y
727	663	612	2	0.31	L	A	0.355	0.07	0.2125	Both	No CHD	Y
727	663	612	2	0.31	R	A	0.355	0.07	0.2125	Both	No CHD	Y
719	581	685	1	0.23	R	A	0.44	0.11	0.275	Both	No CHD	Y
719	581	685	1	0.17	L	A	0.44	0.11	0.275	Both	No CHD	Y
748	706	214	1	0.45	R	A	0.355	NA	0.355	One	No CHD	Y
748	706	214	1	0.39	L	A	0.355	NA	0.355	One	No CHD	Y
728	663	612	2	0.47	R	A	0.355	0.07	0.2125	Both	No CHD	Y
728	663	612	2	0.41	L	A	0.355	0.07	0.2125	Both	No CHD	Y
721	668	372	1	0.21	R	A	0.325	NA	0.325	One	No CHD	Y
721	668	372	1	0.25	L	A	0.325	NA	0.325	One	No CHD	Y
722	668	372	2	0.44	R	A	0.325	NA	0.325	One	No CHD	Y
722	668	372	2	0.48	L	A	0.325	NA	0.325	One	No CHD	Y
729	663	612	2	0.29	R	A	0.355	0.07	0.2125	Both	No CHD	Y
729	663	612	2	0.36	L	A	0.355	0.07	0.2125	Both	No CHD	Y
730	663	612	1	0.24	L	A	0.355	0.07	0.2125	Both	No CHD	Y
730	663	612	1	0.26	R	A	0.355	0.07	0.2125	Both	No CHD	Y
720	581	685	2	0.58	L	B	0.44	0.11	0.275	Both	No CHD	Y
720	581	685	2	0.52	R	B	0.44	0.11	0.275	Both	No CHD	Y
723	668	372	2	0.35	R	A	0.325	NA	0.325	One	No CHD	Y
723	668	372	2	0.36	L	A	0.325	NA	0.325	One	No CHD	Y
609	136	557	1	NA	L		NA	NA	NA	NA	NA	N
609	136	557	1	NA	R		NA	NA	NA	NA	NA	N
749	706	214	1	0.29	R	A	0.355	NA	0.355	One	No CHD	Y
749	706	214	1	0.22	L	A	0.355	NA	0.355	One	No CHD	Y
731	663	612	2	0.28	L	A	0.355	0.07	0.2125	Both	No CHD	Y
731	663	612	2	0.27	R	A	0.355	0.07	0.2125	Both	No CHD	Y
750	706	214	2	0.28	L	B	0.355	NA	0.355	One	No CHD	Y
750	706	214	2	0.29	R	B	0.355	NA	0.355	One	No CHD	Y
751	706	214	2	0.27	L	A	0.355	NA	0.355	One	No CHD	Y
751	706	214	2	0.25	R	A	0.355	NA	0.355	One	No CHD	Y
725	668	372	2	0.33	R	A	0.325	NA	0.325	One	No CHD	Y
725	668	372	2	0.23	L	A	0.325	NA	0.325	One	No CHD	Y
726	668	372	2	0.26	L	A	0.325	NA	0.325	One	No CHD	Y
726	668	372	2	0.38	R	A	0.325	NA	0.325	One	No CHD	Y
544	516	430	2	0.29	L	A	NA	NA	NA	NA	NA	N
544	516	430	2	0.27	R	A	NA	NA	NA	NA	NA	N
732	668	555	2	0.35	L	B	0.325	NA	0.325	One	No CHD	Y
732	668	555	2	0.33	R	B	0.325	NA	0.325	One	No CHD	Y
733	668	555	1	0.22	L	A	0.325	NA	0.325	One	No CHD	Y
733	668	555	1	0.17	R	A	0.325	NA	0.325	One	No CHD	Y
734	668	555	2	0.33	R	A	0.325	NA	0.325	One	No CHD	Y
734	668	555	2	0.34	L	A	0.325	NA	0.325	One	No CHD	Y
564	512	536	1	0.29	L	A	NA	NA	NA	NA	NA	N
564	512	536	1	0.27	R	A	NA	NA	NA	NA	NA	N
775	760	710	2	0.41	L	A	0.235	0.21	0.2225	Both	No CHD	Y
775	760	710	2	0.43	R	A	0.235	0.21	0.2225	Both	No CHD	Y
766	759	632	2	0.38	R	A	0.325	0.175	0.25	Both	No CHD	Y
766	759	632	2	0.37	L	A	0.325	0.175	0.25	Both	No CHD	Y
767	759	632	2	0.29	R	A	0.325	0.175	0.25	Both	No CHD	Y
767	759	632	2	0.33	L	A	0.325	0.175	0.25	Both	No CHD	Y
768	759	632	1	0.37	R	A	0.325	0.175	0.25	Both	No CHD	Y
768	759	632	1	0.41	L	A	0.325	0.175	0.25	Both	No CHD	Y
769	759	632	1	0.31	L	A	0.325	0.175	0.25	Both	No CHD	Y
769	759	632	1	0.27	R	A	0.325	0.175	0.25	Both	No CHD	Y
744	663	669	1	0.36	L	A	0.355	0.09	0.2225	Both	No CHD	Y
744	663	669	1	0.31	R	A	0.355	0.09	0.2225	Both	No CHD	Y
770	759	632	2	0.31	L	A	0.325	0.175	0.25	Both	No CHD	Y
770	759	632	2	0.34	R	A	0.325	0.175	0.25	Both	No CHD	Y
554	176	517	1	NA	L	A	NA	NA	NA	NA	NA	N
554	176	517	1	NA	R	A	NA	NA	NA	NA	NA	N
772	759	632	1	0.34	R	A	0.325	0.175	0.25	Both	No CHD	Y
772	759	632	1	0.3	L	A	0.325	0.175	0.25	Both	No CHD	Y
514	398	466	1	0.33	L	B	NA	NA	NA	NA	NA	N
514	398	466	1	0.31	R	B	NA	NA	NA	NA	NA	N
774	759	632	1	0.26	R	A	0.325	0.175	0.25	Both	No CHD	Y
774	759	632	1	0.26	L	A	0.325	0.175	0.25	Both	No CHD	Y
737	668	555	2	0.32	R	A	0.325	NA	0.325	One	No CHD	Y
737	668	555	2	0.3	L	A	0.325	NA	0.325	One	No CHD	Y
540	406	511	1	0.04	L	A	NA	NA	NA	NA	NA	N
540	406	511	1	0.28	R	A	NA	NA	NA	NA	NA	N
610	556	429	1	0.24	L	B	NA	NA	NA	NA	NA	N
610	556	429	1	0.36	R	B	NA	NA	NA	NA	NA	N
541	506	459	1	0.21	L	B	NA	NA	NA	NA	NA	N
541	506	459	1	0.2	R	B	NA	NA	NA	NA	NA	N
612	560	535	1	0.03	L	B	NA	NA	NA	NA	NA	N
612	560	535	1	0.11	R	B	NA	NA	NA	NA	NA	N
372	331	330	1	NA	L		NA	NA	NA	NA	NA	N
372	331	330	1	NA	R		NA	NA	NA	NA	NA	N
543	506	459	2	0.47	L	B	NA	NA	NA	NA	NA	N
543	506	459	2	0.49	R	B	NA	NA	NA	NA	NA	N
613	513	558	1	0.1	L	A	NA	NA	NA	NA	NA	N
613	513	558	1	0.13	R	A	NA	NA	NA	NA	NA	N
213	NA	NA	1	NA	R		NA	NA	NA	NA	NA	N
213	NA	NA	1	NA	L		NA	NA	NA	NA	NA	N
614	513	558	2	0.21	L	A	NA	NA	NA	NA	NA	N
614	513	558	2	0.2	R	A	NA	NA	NA	NA	NA	N
658	534	613	1	0.2	L	A	NA	NA	NA	NA	NA	N
658	534	613	1	0.13	R	A	NA	NA	NA	NA	NA	N
756	641	755	1	0.11	L	A	NA	NA	NA	NA	NA	N
756	641	755	1	0.14	R	A	NA	NA	NA	NA	NA	N
631	542	563	1	0.15	L	A	NA	NA	NA	NA	NA	N
631	542	563	1	0.11	R	A	NA	NA	NA	NA	NA	N
669	179	612	1	0.1	L	A	NA	NA	NA	NA	NA	N
669	179	612	1	0.08	R	A	NA	NA	NA	NA	NA	N
632	178	572	1	0.19	L	A	NA	NA	NA	NA	NA	N
632	178	572	1	0.16	R	A	NA	NA	NA	NA	NA	N
214	NA	NA	1	NA	L	A	NA	NA	NA	NA	NA	N
214	NA	NA	1	NA	R	A	NA	NA	NA	NA	NA	N
685	611	541	1	0.12	L	A	NA	NA	NA	NA	NA	N
685	611	541	1	0.1	R	A	NA	NA	NA	NA	NA	N
559	533	509	2	0.21	L	A	NA	NA	NA	NA	NA	N
559	533	509	2	0.2	R	A	NA	NA	NA	NA	NA	N
