# Supplementary material for: The utilization of the Vezzoni modified Badertscher distension device in breeding programs: Heritability estimates and effect on the hip dysplasia prevalence
Source: PLoS One. 2024 Aug 20;19(8):e0308984. doi: 10.1371/journal.pone.0308984 (PMC11335157; doi:10.1371/journal.pone.0308984)
Supplement: S3 File — (CSV) [file pone.0308984.s003.csv]

animal	dam	sire	sex	LI	side	FCI	LIM	LIF	LIP	both	CHD
138	66	21	2	0.15	L	B	NA	NA	NA	None	No CHD
138	66	21	2	0.19	R	B	NA	NA	NA	None	No CHD
157	58	14	1	0.14	L	A	NA	NA	NA	None	No CHD
157	58	14	1	0.11	R	A	NA	NA	NA	None	No CHD
95	60	31	2	0.5	L	B	NA	NA	NA	None	No CHD
95	60	31	2	0.52	R	B	NA	NA	NA	None	No CHD
91	70	31	2	0.36	R	A	NA	NA	NA	None	No CHD
91	70	31	2	0.46	L	A	NA	NA	NA	None	No CHD
89	88	42	2	0.32	L	A	NA	NA	NA	None	No CHD
89	88	42	2	0.29	R	A	NA	NA	NA	None	No CHD
94	85	40	2	0.3	L	A	NA	NA	NA	None	No CHD
94	85	40	2	0.26	R	A	NA	NA	NA	None	No CHD
93	85	40	1	0.33	L	B	NA	NA	NA	None	No CHD
93	85	40	1	0.31	R	B	NA	NA	NA	None	No CHD
154	59	16	1	0.18	R	C	NA	NA	NA	None	CHD
154	59	16	1	0.25	L	C	NA	NA	NA	None	CHD
102	70	36	2	0.39	L	A	NA	NA	NA	None	No CHD
102	70	36	2	0.38	R	A	NA	NA	NA	None	No CHD
111	49	31	2	0.31	L	A	NA	NA	NA	None	No CHD
111	49	31	2	0.29	R	A	NA	NA	NA	None	No CHD
105	81	36	2	0.25	L	A	NA	NA	NA	None	No CHD
105	81	36	2	0.26	R	A	NA	NA	NA	None	No CHD
96	67	39	2	0.49	R	D	NA	NA	NA	None	CHD
96	67	39	2	0.34	L	D	NA	NA	NA	None	CHD
112	76	30	2	0.3	R	B	NA	NA	NA	None	No CHD
112	76	30	2	0.28	L	B	NA	NA	NA	None	No CHD
109	78	33	2	0.33	L	A	NA	NA	NA	None	No CHD
109	78	33	2	0.29	R	A	NA	NA	NA	None	No CHD
107	79	34	2	0.42	L	C	NA	NA	NA	None	CHD
107	79	34	2	0.47	R	C	NA	NA	NA	None	CHD
114	74	93	2	0.25	L	A	NA	0.33	0.33	One	No CHD
114	74	93	2	0.26	R	A	NA	0.33	0.33	One	No CHD
98	84	36	2	0.14	R	A	NA	NA	NA	None	No CHD
98	84	36	2	0.23	L	A	NA	NA	NA	None	No CHD
103	82	37	2	0.42	L	C	NA	NA	NA	None	CHD
103	82	37	2	0.47	R	C	NA	NA	NA	None	CHD
115	73	26	2	0.29	L	A	NA	NA	NA	None	No CHD
115	73	26	2	0.3	R	A	NA	NA	NA	None	No CHD
108	78	33	2	0.36	L	A	NA	NA	NA	None	No CHD
108	78	33	2	0.34	R	A	NA	NA	NA	None	No CHD
116	61	90	2	0.28	R	B	NA	0.21	0.21	One	No CHD
116	61	90	2	0.3	L	B	NA	0.21	0.21	One	No CHD
101	70	36	2	0.21	L	A	NA	NA	NA	None	No CHD
101	70	36	2	0.16	R	A	NA	NA	NA	None	No CHD
104	82	37	2	0.49	L	C	NA	NA	NA	None	CHD
104	82	37	2	0.45	R	C	NA	NA	NA	None	CHD
113	75	90	2	0.25	L	A	NA	0.21	0.21	One	No CHD
113	75	90	2	0.3	R	A	NA	0.21	0.21	One	No CHD
106	80	35	2	0.23	R	B	NA	NA	NA	None	No CHD
106	80	35	2	0.2	L	B	NA	NA	NA	None	No CHD
90	87	41	1	0.21	R	A	NA	NA	NA	None	No CHD
90	87	41	1	0.21	L	A	NA	NA	NA	None	No CHD
99	84	36	1	0.11	L	A	NA	NA	NA	None	No CHD
99	84	36	1	0.12	R	A	NA	NA	NA	None	No CHD
121	72	28	1	0.14	L	A	NA	NA	NA	None	No CHD
121	72	28	1	0.21	R	A	NA	NA	NA	None	No CHD
127	70	26	2	0.12	L	A	NA	NA	NA	None	No CHD
127	70	26	2	0.13	R	A	NA	NA	NA	None	No CHD
132	63	6	1	0.28	R	A	NA	NA	NA	None	No CHD
132	63	6	1	0.04	L	A	NA	NA	NA	None	No CHD
117	53	29	1	0.24	L	B	NA	NA	NA	None	No CHD
117	53	29	1	0.36	R	B	NA	NA	NA	None	No CHD
122	71	2	2	0.21	L	A	NA	NA	NA	None	No CHD
122	71	2	2	0.12	R	A	NA	NA	NA	None	No CHD
135	60	100	1	0.21	L	A	NA	0.32	0.32	One	No CHD
135	60	100	1	0.2	R	A	NA	0.32	0.32	One	No CHD
124	65	90	2	0.32	R	A	NA	0.21	0.21	One	No CHD
124	65	90	2	0.34	L	A	NA	0.21	0.21	One	No CHD
130	94	24	2	0.23	L	A	0.3	NA	0.3	One	No CHD
130	94	24	2	0.25	R	A	0.3	NA	0.3	One	No CHD
134	60	100	2	0.31	L	A	NA	0.32	0.32	One	No CHD
134	60	100	2	0.3	R	A	NA	0.32	0.32	One	No CHD
118	53	29	2	0.22	L	A	NA	NA	NA	None	No CHD
118	53	29	2	0.31	R	A	NA	NA	NA	None	No CHD
131	63	6	2	0.21	R	A	NA	NA	NA	None	No CHD
131	63	6	2	0.17	L	A	NA	NA	NA	None	No CHD
125	96	27	1	0.11	R	A	0.34	NA	0.34	One	No CHD
125	96	27	1	0.03	L	A	0.34	NA	0.34	One	No CHD
126	96	27	2	0.29	R	A	0.34	NA	0.34	One	No CHD
126	96	27	2	0.23	L	A	0.34	NA	0.34	One	No CHD
123	71	2	1	0.2	L	B	NA	NA	NA	None	No CHD
123	71	2	1	0.3	R	B	NA	NA	NA	None	No CHD
120	72	28	2	0.22	L	A	NA	NA	NA	None	No CHD
120	72	28	2	0.27	R	A	NA	NA	NA	None	No CHD
119	62	19	2	0.14	L	A	NA	NA	NA	None	No CHD
119	62	19	2	0.28	R	A	NA	NA	NA	None	No CHD
128	70	26	1	0.24	R	A	NA	NA	NA	None	No CHD
128	70	26	1	0.15	L	A	NA	NA	NA	None	No CHD
137	67	22	2	0.23	L	A	NA	NA	NA	None	No CHD
137	67	22	2	0.23	R	A	NA	NA	NA	None	No CHD
136	60	100	2	0.49	L	B	NA	0.32	0.32	One	No CHD
136	60	100	2	0.47	R	B	NA	0.32	0.32	One	No CHD
129	69	25	2	0.16	L	B	NA	NA	NA	None	No CHD
129	69	25	2	0.26	R	B	NA	NA	NA	None	No CHD
151	102	18	2	0.28	R	B	0.39	NA	0.39	One	No CHD
151	102	18	2	0.32	L	B	0.39	NA	0.39	One	No CHD
146	51	123	2	0.37	L	C	NA	0.2	0.2	One	CHD
146	51	123	2	0.32	R	C	NA	0.2	0.2	One	CHD
142	94	19	2	0.25	L	A	0.3	NA	0.3	One	No CHD
142	94	19	2	0.22	R	A	0.3	NA	0.3	One	No CHD
144	98	117	2	0.24	L	A	0.23	0.24	0.235	Both	No CHD
144	98	117	2	0.27	R	A	0.23	0.24	0.235	Both	No CHD
143	94	19	1	0.13	R	A	0.3	NA	0.3	One	No CHD
143	94	19	1	0.1	L	A	0.3	NA	0.3	One	No CHD
139	65	99	2	0.13	R	C	NA	0.11	0.11	One	CHD
139	65	99	2	0.13	L	C	NA	0.11	0.11	One	CHD
153	108	17	2	0.2	L	A	0.36	NA	0.36	One	No CHD
153	108	17	2	0.28	R	A	0.36	NA	0.36	One	No CHD
150	61	100	2	0.3	L	B	NA	0.32	0.32	One	No CHD
150	61	100	2	0.3	R	B	NA	0.32	0.32	One	No CHD
149	111	117	2	0.26	L	A	0.31	0.24	0.275	Both	No CHD
149	111	117	2	0.26	R	A	0.31	0.24	0.275	Both	No CHD
155	115	15	2	0.31	R	A	0.29	NA	0.29	One	No CHD
155	115	15	2	0.3	L	A	0.29	NA	0.29	One	No CHD
145	63	117	2	0.19	L	B	NA	0.24	0.24	One	No CHD
145	63	117	2	0.18	R	B	NA	0.24	0.24	One	No CHD
147	62	93	2	0.47	L	A	NA	0.33	0.33	One	No CHD
147	62	93	2	0.51	R	A	NA	0.33	0.33	One	No CHD
148	53	121	2	0.27	L	A	NA	0.14	0.14	One	No CHD
148	53	121	2	0.3	R	A	NA	0.14	0.14	One	No CHD
141	64	20	1	0.27	R	A	NA	NA	NA	None	No CHD
141	64	20	1	0.24	L	A	NA	NA	NA	None	No CHD
152	60	121	2	0.46	L	B	NA	0.14	0.14	One	No CHD
152	60	121	2	0.45	R	B	NA	0.14	0.14	One	No CHD
140	64	20	2	0.24	L	A	NA	NA	NA	None	No CHD
140	64	20	2	0.26	R	A	NA	NA	NA	None	No CHD
158	105	135	2	0.22	L	A	0.25	0.21	0.23	Both	No CHD
158	105	135	2	0.19	R	A	0.25	0.21	0.23	Both	No CHD
169	138	93	1	0.1	R	A	0.15	0.33	0.24	Both	No CHD
169	138	93	1	0.1	L	A	0.15	0.33	0.24	Both	No CHD
161	91	123	2	0.39	R	B	0.46	0.2	0.33	Both	No CHD
161	91	123	2	0.58	L	B	0.46	0.2	0.33	Both	No CHD
100	83	38	1	0.32	L	A	NA	NA	NA	None	No CHD
100	83	38	1	0.36	R	A	NA	NA	NA	None	No CHD
156	106	15	2	0.21	L	A	0.2	NA	0.2	One	No CHD
156	106	15	2	0.23	R	A	0.2	NA	0.2	One	No CHD
160	56	117	2	0.26	L	B	NA	0.24	0.24	One	No CHD
160	56	117	2	0.27	R	B	NA	0.24	0.24	One	No CHD
162	55	13	2	0.42	R	C	NA	NA	NA	None	CHD
162	55	13	2	0.47	L	C	NA	NA	NA	None	CHD
171	43	143	2	0.26	L	A	NA	0.1	0.1	One	No CHD
171	43	143	2	0.28	R	A	NA	0.1	0.1	One	No CHD
170	138	93	2	0.21	L	B	0.15	0.33	0.24	Both	No CHD
170	138	93	2	0.1	R	B	0.15	0.33	0.24	Both	No CHD
163	92	125	2	0.2	L	A	NA	0.03	0.03	One	No CHD
163	92	125	2	0.13	R	A	NA	0.03	0.03	One	No CHD
164	131	143	2	0.16	R	A	0.17	0.1	0.135	Both	No CHD
164	131	143	2	0.1	L	A	0.17	0.1	0.135	Both	No CHD
168	53	132	2	0.25	L	B	NA	0.04	0.04	One	No CHD
168	53	132	2	0.3	R	B	NA	0.04	0.04	One	No CHD
159	57	133	2	0.26	L	A	NA	NA	NA	None	No CHD
159	57	133	2	0.31	R	A	NA	NA	NA	None	No CHD
166	49	143	2	0.11	L	A	NA	0.1	0.1	One	No CHD
166	49	143	2	0.11	R	A	NA	0.1	0.1	One	No CHD
165	49	143	1	0.1	R	A	NA	0.1	0.1	One	No CHD
165	49	143	1	0.17	L	A	NA	0.1	0.1	One	No CHD
180	149	1	1	0.14	R	A	0.26	NA	0.26	One	No CHD
180	149	1	1	0.11	L	A	0.26	NA	0.26	One	No CHD
183	134	9	1	0.11	R	A	0.31	NA	0.31	One	No CHD
183	134	9	1	0.15	L	A	0.31	NA	0.31	One	No CHD
176	144	135	2	0.13	L	A	0.24	0.21	0.225	Both	No CHD
176	144	135	2	0.11	R	A	0.24	0.21	0.225	Both	No CHD
178	111	6	2	0.15	L	A	0.31	NA	0.31	One	No CHD
178	111	6	2	0.18	R	A	0.31	NA	0.31	One	No CHD
172	118	100	2	0.23	L	A	0.22	0.32	0.27	Both	No CHD
172	118	100	2	0.26	R	A	0.22	0.32	0.27	Both	No CHD
177	106	11	2	0.14	R	B	0.2	NA	0.2	One	No CHD
177	106	11	2	0.15	L	B	0.2	NA	0.2	One	No CHD
182	134	9	2	0.1	L	A	0.31	NA	0.31	One	No CHD
182	134	9	2	0.16	R	A	0.31	NA	0.31	One	No CHD
179	149	1	2	0.16	L	B	0.26	NA	0.26	One	No CHD
179	149	1	2	0.13	R	B	0.26	NA	0.26	One	No CHD
175	51	125	1	0.32	L	A	NA	0.03	0.03	One	No CHD
175	51	125	1	0.33	R	A	NA	0.03	0.03	One	No CHD
174	51	125	2	0.22	R	A	NA	0.03	0.03	One	No CHD
174	51	125	2	0.11	L	A	NA	0.03	0.03	One	No CHD
193	142	132	2	0.16	L	B	0.25	0.04	0.145	Both	No CHD
193	142	132	2	0.17	R	B	0.25	0.04	0.145	Both	No CHD
185	109	125	2	0.11	L	A	0.33	0.03	0.18	Both	No CHD
185	109	125	2	0.16	R	A	0.33	0.03	0.18	Both	No CHD
186	109	125	1	0.1	L	A	0.33	0.03	0.18	Both	No CHD
186	109	125	1	0.08	R	A	0.33	0.03	0.18	Both	No CHD
188	49	143	2	0.08	R	A	NA	0.1	0.1	One	No CHD
188	49	143	2	0.18	L	A	NA	0.1	0.1	One	No CHD
184	101	123	2	0.34	R	B	0.21	0.2	0.205	Both	No CHD
184	101	123	2	0.32	L	B	0.21	0.2	0.205	Both	No CHD
192	145	165	2	0.26	L	B	0.19	0.17	0.18	Both	No CHD
192	145	165	2	0.38	R	B	0.19	0.17	0.18	Both	No CHD
194	47	8	2	0.13	L	B	NA	NA	NA	None	No CHD
194	47	8	2	0.08	R	B	NA	NA	NA	None	No CHD
196	46	99	1	0.19	L	B	NA	0.11	0.11	One	No CHD
196	46	99	1	0.16	R	B	NA	0.11	0.11	One	No CHD
195	149	132	2	0.14	R	A	0.26	0.04	0.15	Both	No CHD
195	149	132	2	0.15	L	A	0.26	0.04	0.15	Both	No CHD
189	102	1	2	0.25	L	B	0.39	NA	0.39	One	No CHD
189	102	1	2	0.31	R	B	0.39	NA	0.39	One	No CHD
191	48	90	1	0.1	L	A	NA	0.21	0.21	One	No CHD
191	48	90	1	0.4	R	A	NA	0.21	0.21	One	No CHD
190	48	90	2	0.18	L	A	NA	0.21	0.21	One	No CHD
190	48	90	2	0.23	R	A	NA	0.21	0.21	One	No CHD
211	178	180	2	0.35	R	A	0.15	0.11	0.13	Both	No CHD
211	178	180	2	0.32	L	A	0.15	0.11	0.13	Both	No CHD
205	155	183	2	0.06	L	A	0.3	0.15	0.225	Both	No CHD
205	155	183	2	0.11	R	A	0.3	0.15	0.225	Both	No CHD
208	102	2	2	0.17	L	B	0.39	NA	0.39	One	No CHD
208	102	2	2	0.2	R	B	0.39	NA	0.39	One	No CHD
202	130	5	2	0.09	L	A	0.23	0.14	0.185	Both	No CHD
202	130	5	2	0.19	R	A	0.23	0.14	0.185	Both	No CHD
204	122	4	2	0.11	R	B	0.21	NA	0.21	One	No CHD
204	122	4	2	0.19	L	B	0.21	NA	0.21	One	No CHD
203	122	4	1	0.24	R	B	0.21	NA	0.21	One	No CHD
203	122	4	1	0.19	L	B	0.21	NA	0.21	One	No CHD
201	161	180	2	0.23	L	A	0.58	0.11	0.345	Both	No CHD
201	161	180	2	0.19	R	A	0.58	0.11	0.345	Both	No CHD
207	43	165	2	0.3	L	A	NA	0.17	0.17	One	No CHD
207	43	165	2	0.11	R	A	NA	0.17	0.17	One	No CHD
200	101	6	2	0.19	L	A	0.21	NA	0.21	One	No CHD
200	101	6	2	0.17	R	A	0.21	NA	0.21	One	No CHD
199	45	7	1	0.1	R	A	NA	NA	NA	None	No CHD
199	45	7	1	0.12	L	A	NA	NA	NA	None	No CHD
210	148	175	2	0.35	L	B	0.27	0.32	0.295	Both	No CHD
210	148	175	2	0.39	R	B	0.27	0.32	0.295	Both	No CHD
206	44	3	2	0.15	L	A	NA	NA	NA	None	No CHD
206	44	3	2	0.27	R	A	NA	NA	NA	None	No CHD
197	111	117	1	0.2	L	B	0.31	0.24	0.275	Both	No CHD
197	111	117	1	0.18	R	B	0.31	0.24	0.275	Both	No CHD
209	144	133	1	0.27	R	A	0.24	NA	0.24	One	No CHD
209	144	133	1	0.19	L	A	0.24	NA	0.24	One	No CHD
198	111	117	2	0.48	L	A	0.31	0.24	0.275	Both	No CHD
198	111	117	2	0.52	R	A	0.31	0.24	0.275	Both	No CHD
181	50	10	2	0.25	L	B	NA	NA	NA	None	No CHD
181	50	10	2	0.19	R	B	NA	NA	NA	None	No CHD
167	54	12	1	0.29	L	A	NA	NA	NA	None	No CHD
167	54	12	1	0.25	R	A	NA	NA	NA	None	No CHD
