# Supplementary material for: The utilization of the Vezzoni modified Badertscher distension device in breeding programs: Heritability estimates and effect on the hip dysplasia prevalence
Source: PLoS One. 2024 Aug 20;19(8):e0308984. doi: 10.1371/journal.pone.0308984 (PMC11335157; doi:10.1371/journal.pone.0308984)
Supplement: S4 File — (CSV) [file pone.0308984.s004.csv]

id	dam	sire
1	0	0
2	0	0
3	0	0
4	0	0
5	0	0
6	0	0
7	0	0
8	0	0
9	0	0
10	0	0
11	0	0
12	0	0
13	0	0
14	0	0
15	0	0
16	0	0
17	0	0
18	0	0
19	0	0
20	0	0
21	0	0
22	0	0
23	0	0
24	0	0
25	0	0
26	0	0
27	0	0
28	0	0
29	0	0
30	0	0
31	0	0
32	0	0
33	0	0
34	0	0
35	0	0
36	0	0
37	0	0
38	0	0
39	0	0
40	0	0
41	0	0
42	0	0
43	0	0
44	0	0
45	0	0
46	0	0
47	0	0
48	0	0
49	0	0
50	0	0
51	0	0
52	0	0
53	0	0
54	0	0
55	0	0
56	0	0
57	0	0
58	0	0
59	0	0
60	0	0
61	0	0
62	0	0
63	0	0
64	0	0
65	0	0
66	0	0
67	0	0
68	0	0
69	0	0
70	0	0
71	0	0
72	0	0
73	0	0
74	0	0
75	0	0
76	0	0
77	0	0
78	0	0
79	0	0
80	0	0
81	0	0
82	0	0
83	0	0
84	0	0
85	0	0
86	0	0
87	0	0
88	0	0
89	0	0
90	0	0
91	0	0
92	0	0
93	0	0
94	0	0
95	0	0
96	0	0
97	0	0
98	0	0
99	0	0
100	0	0
101	0	0
102	0	0
103	0	0
104	0	0
105	0	0
106	0	0
107	0	0
108	0	0
109	0	0
110	0	0
111	0	0
112	0	0
113	0	0
114	0	0
115	0	0
116	0	0
117	0	0
118	0	0
119	0	0
120	0	0
121	0	0
122	0	0
123	0	0
124	0	0
125	0	0
126	0	0
127	0	0
128	0	0
129	0	0
130	0	0
131	0	0
132	0	0
133	0	0
134	0	0
135	0	0
136	0	0
137	0	0
138	0	0
139	0	0
140	0	0
141	0	0
142	0	0
143	0	0
144	0	0
145	0	0
146	0	0
147	0	0
148	0	0
149	0	0
150	0	0
151	0	0
152	0	0
153	0	0
154	0	0
155	0	0
156	0	0
157	0	0
158	0	0
159	0	0
160	0	0
161	0	0
162	0	0
163	0	0
164	0	0
165	0	0
166	0	0
167	0	0
168	0	0
169	0	0
170	0	0
171	0	0
172	0	0
173	0	0
174	0	0
175	0	0
176	0	0
177	0	0
178	0	0
179	0	0
180	0	0
181	0	0
182	0	0
183	0	0
184	0	0
185	0	0
186	0	0
187	0	0
188	0	0
189	0	0
190	0	0
191	0	0
192	0	0
193	0	0
194	0	0
195	0	0
196	0	0
197	0	0
198	0	0
199	0	0
200	0	0
201	0	0
202	0	0
203	0	0
204	0	0
205	0	0
206	0	0
207	0	0
208	0	0
209	0	0
210	0	0
211	0	0
212	0	0
213	0	0
214	0	0
215	72	1
216	73	2
217	74	3
218	75	4
219	76	5
220	77	6
221	78	7
222	78	7
223	79	8
224	80	9
225	81	8
226	83	4
227	84	10
228	79	0
229	85	11
230	86	12
231	87	13
232	84	14
233	89	15
234	89	15
235	90	16
236	91	17
237	93	18
238	94	19
239	95	20
240	95	20
241	97	21
242	98	22
243	99	23
244	98	24
245	0	26
246	101	27
247	102	18
248	103	28
249	104	29
250	106	31
251	107	32
252	109	33
253	111	34
254	112	35
255	113	36
256	115	11
257	115	11
258	0	38
259	117	39
260	119	41
261	120	42
262	126	44
263	127	45
264	128	48
265	132	49
266	138	50
267	139	51
268	140	52
269	142	53
270	144	54
271	145	55
272	147	56
273	148	57
274	149	58
275	150	59
276	142	60
277	112	63
278	160	64
279	161	65
280	162	66
281	165	67
282	172	68
283	174	69
284	175	70
285	177	71
286	181	180
287	182	183
288	189	25
289	193	197
290	195	196
291	203	205
292	200	190
293	202	204
294	194	198
295	208	206
296	215	216
297	222	223
298	222	223
299	222	223
300	184	217
301	0	223
302	220	188
303	88	217
304	229	217
305	224	225
306	230	223
307	0	226
308	201	238
309	232	226
310	232	226
311	0	226
312	0	227
313	268	241
314	236	233
315	116	248
316	118	244
317	251	231
318	0	252
319	255	250
320	247	250
321	207	258
322	209	258
323	259	242
324	129	231
325	131	250
326	264	263
327	253	254
328	268	266
329	143	269
330	146	270
331	273	272
332	275	274
333	143	276
334	163	279
335	164	226
336	169	217
337	289	37
338	289	46
339	130	294
340	286	296
341	297	218
342	92	301
343	187	300
344	187	300
345	221	301
346	96	299
347	96	299
348	228	299
349	0	301
350	100	305
351	105	300
352	302	30
353	298	309
354	0	305
355	110	311
356	245	305
357	122	309
358	122	309
359	308	290
360	251	305
361	237	313
362	124	313
363	315	231
364	113	314
365	316	248
366	317	243
367	324	249
368	295	321
369	319	318
370	322	293
371	320	210
372	331	330
373	333	332
374	333	332
375	335	241
376	173	336
377	338	292
378	0	340
379	82	340
380	287	340
381	72	340
382	341	227
383	346	240
384	307	347
385	239	342
386	0	342
387	348	342
388	310	342
389	268	342
390	108	342
391	114	342
392	312	349
393	343	288
394	344	288
395	354	241
396	289	352
397	353	314
398	337	352
399	350	362
400	360	244
401	364	250
402	260	363
403	134	362
404	323	363
405	364	325
406	359	339
407	185	378
408	0	378
409	186	381
410	399	6
411	192	381
412	383	309
413	383	309
414	383	309
415	384	386
416	387	309
417	385	311
418	310	386
419	310	386
420	382	388
421	351	379
422	256	391
423	389	356
424	395	47
425	390	299
426	400	402
427	133	402
428	399	299
429	393	397
430	384	368
431	398	62
432	278	402
433	389	362
434	409	300
435	410	219
436	408	300
437	407	300
438	408	336
439	420	40
440	121	415
441	416	415
442	420	412
443	416	415
444	123	417
445	414	43
446	355	415
447	125	417
448	392	417
449	345	413
450	419	246
451	358	418
452	257	413
453	416	415
454	392	413
455	261	424
456	425	403
457	421	397
458	423	326
459	426	427
460	141	418
461	345	413
462	375	433
463	168	415
464	170	411
465	434	381
466	434	340
467	437	380
468	306	436
469	303	435
470	303	435
471	355	440
472	385	440
473	416	440
474	416	440
475	443	444
476	443	444
477	357	444
478	317	435
479	438	313
480	445	444
481	257	444
482	449	448
483	447	440
484	449	448
485	441	452
486	455	366
487	446	265
488	135	450
489	211	453
490	458	212
491	460	267
492	461	440
493	159	459
494	166	463
495	167	436
496	464	436
497	465	304
498	465	304
499	355	474
500	445	471
501	445	471
502	469	361
503	451	471
504	475	471
505	477	422
506	396	466
507	451	474
508	479	365
509	472	442
510	401	484
511	468	404
512	456	486
513	398	466
514	398	466
515	398	466
516	137	488
517	428	486
518	491	328
519	155	484
520	475	61
521	156	484
522	492	265
523	281	495
524	399	495
525	171	466
526	376	496
527	171	466
528	283	495
529	480	503
530	500	476
531	482	501
532	483	499
533	482	499
534	396	498
535	497	510
536	478	502
537	405	507
538	371	507
539	369	504
540	406	511
541	506	459
542	506	459
543	506	459
544	516	430
545	520	519
546	157	499
547	480	503
548	158	499
549	277	504
550	494	523
551	512	463
552	525	282
553	284	527
554	176	517
555	329	518
556	530	484
557	481	529
558	505	532
559	533	509
560	487	531
561	487	531
562	534	327
563	537	370
564	512	536
565	539	538
566	549	432
567	152	532
568	154	529
569	521	546
570	135	547
571	522	547
572	431	532
573	548	547
574	462	550
575	551	433
576	552	526
577	528	553
578	543	540
579	543	540
580	543	540
581	543	540
582	543	540
583	543	540
584	543	540
585	543	540
586	544	514
587	544	514
588	544	514
589	544	514
590	544	514
591	544	213
592	544	213
593	544	213
594	544	213
595	544	213
596	544	213
597	544	213
598	544	213
599	544	213
600	544	540
601	544	540
602	544	540
603	544	540
604	544	540
605	544	540
606	544	540
607	544	540
608	544	540
609	136	557
610	556	429
611	377	561
612	560	535
613	513	558
614	513	558
615	151	573
616	153	567
617	485	568
618	570	569
619	491	573
620	524	564
621	575	558
622	565	541
623	565	541
624	565	541
625	565	541
626	565	541
627	565	541
628	565	541
629	565	541
630	565	541
631	542	563
632	178	572
633	581	554
634	581	554
635	581	554
636	581	554
637	581	554
638	581	554
639	581	554
640	581	554
641	562	610
642	617	615
643	617	545
644	559	609
645	559	609
646	559	609
647	559	609
648	559	609
649	559	609
650	559	609
651	565	610
652	565	610
653	565	610
654	565	610
655	565	610
656	565	610
657	565	610
658	534	613
659	334	619
660	614	457
661	614	457
662	614	457
663	614	457
664	614	457
665	614	457
666	614	457
667	614	457
668	614	457
669	179	612
670	614	564
671	614	564
672	543	612
673	543	612
674	543	612
675	543	612
676	543	612
677	543	612
678	543	612
679	581	613
680	581	613
681	581	613
682	581	613
683	581	613
684	581	613
685	611	541
686	614	610
687	614	610
688	614	610
689	614	610
690	614	610
691	614	610
692	614	610
693	614	610
694	614	610
695	614	580
696	614	580
697	614	580
698	614	580
699	614	580
700	614	580
701	614	580
702	642	616
703	543	658
704	543	658
705	543	658
706	543	658
707	543	658
708	543	667
709	543	667
710	543	667
711	543	667
712	668	631
713	668	631
714	668	631
715	668	631
716	668	631
717	668	631
718	668	631
719	581	685
720	581	685
721	668	372
722	668	372
723	668	372
724	668	372
725	668	372
726	668	372
727	663	612
728	663	612
729	663	612
730	663	612
731	663	612
732	668	555
733	668	555
734	668	555
735	668	555
736	668	555
737	668	555
738	668	555
739	668	555
740	663	669
741	663	669
742	663	669
743	663	669
744	663	669
745	663	669
746	663	669
747	262	744
748	706	214
749	706	214
750	706	214
751	706	214
752	706	214
753	706	214
754	367	747
755	754	508
756	641	755
757	544	756
758	544	756
759	544	756
760	544	756
761	544	756
762	544	756
763	544	756
764	544	756
765	544	756
766	759	632
767	759	632
768	759	632
769	759	632
770	759	632
771	759	632
772	759	632
773	759	632
774	759	632
775	760	710
776	760	710
777	760	710
778	760	710
779	760	710
780	760	710
781	760	710
782	760	710
783	760	710
784	760	710
