# Supplementary material for: The utilization of the Vezzoni modified Badertscher distension device in breeding programs: Heritability estimates and effect on the hip dysplasia prevalence
Source: PLoS One. 2024 Aug 20;19(8):e0308984. doi: 10.1371/journal.pone.0308984 (PMC11335157; doi:10.1371/journal.pone.0308984)
Supplement: S5 File — (CSV) [file pone.0308984.s005.csv]

animal	dam	sire
1	0	0
2	0	0
3	0	0
4	0	0
5	0	0
6	0	0
7	0	0
8	0	0
9	0	0
10	0	0
11	0	0
12	0	0
13	0	0
14	0	0
15	0	0
16	0	0
17	0	0
18	0	0
19	0	0
20	0	0
21	0	0
22	0	0
23	0	0
24	0	0
25	0	0
26	0	0
27	0	0
28	0	0
29	0	0
30	0	0
31	0	0
32	0	0
33	0	0
34	0	0
35	0	0
36	0	0
37	0	0
38	0	0
39	0	0
40	0	0
41	0	0
42	0	0
43	0	0
44	0	0
45	0	0
46	0	0
47	0	0
48	0	0
49	0	0
50	0	0
51	0	0
52	0	0
53	0	0
54	0	0
55	0	0
56	0	0
57	0	0
58	0	0
59	0	0
60	0	0
61	0	0
62	0	0
63	0	0
64	0	0
65	0	0
66	0	0
67	0	0
68	0	0
69	0	0
70	0	0
71	0	0
72	0	0
73	0	0
74	0	0
75	0	0
76	0	0
77	0	0
78	0	0
79	0	0
80	0	0
81	0	0
82	0	0
83	0	0
84	0	0
85	0	0
86	0	0
87	0	0
88	0	0
89	88	42
90	87	41
91	70	31
92	86	35
93	85	40
94	85	40
95	60	31
96	67	39
97	67	39
98	84	36
99	84	36
100	83	38
101	70	36
102	70	36
103	82	37
104	82	37
105	81	36
106	80	35
107	79	34
108	78	33
109	78	33
110	77	32
111	49	31
112	76	30
113	75	90
114	74	93
115	73	26
116	61	90
117	53	29
118	53	29
119	62	19
120	72	28
121	72	28
122	71	2
123	71	2
124	65	90
125	96	27
126	96	27
127	70	26
128	70	26
129	69	25
130	94	24
131	63	6
132	63	6
133	68	23
134	60	100
135	60	100
136	60	100
137	67	22
138	66	21
139	65	99
140	64	20
141	64	20
142	94	19
143	94	19
144	98	117
145	63	117
146	51	123
147	62	93
148	53	121
149	111	117
150	61	100
151	102	18
152	60	121
153	108	17
154	59	16
155	115	15
156	106	15
157	58	14
158	105	135
159	57	133
160	56	117
161	91	123
162	55	13
163	92	125
164	131	143
165	49	143
166	49	143
167	54	12
168	53	132
169	138	93
170	138	93
171	43	143
172	118	100
173	52	100
174	51	125
175	51	125
176	144	135
177	106	11
178	111	6
179	149	1
180	149	1
181	50	10
182	134	9
183	134	9
184	101	123
185	109	125
186	109	125
187	109	125
188	49	143
189	102	1
190	48	90
191	48	90
192	145	165
193	142	132
194	47	8
195	149	132
196	46	99
197	111	117
198	111	117
199	45	7
200	101	6
201	161	180
202	130	5
203	122	4
204	122	4
205	155	183
206	44	3
207	43	165
208	102	2
209	144	133
210	148	175
211	178	180
212	149	1
