# Supplementary material for: The utilization of the Vezzoni modified Badertscher distension device in breeding programs: Heritability estimates and effect on the hip dysplasia prevalence
Source: PLoS One. 2024 Aug 20;19(8):e0308984. doi: 10.1371/journal.pone.0308984 (PMC11335157; doi:10.1371/journal.pone.0308984)
Supplement: S6 File — (R) [file pone.0308984.s006.R]

#### Packages --------------

library(ggplot2)
library(plyr)
library(car)
library(MCMCglmm)
library(MasterBayes)
library(coda)
library(dplyr)
library(gridExtra)
library(grid)

# set seed for reproducibility

set.seed(1114)

#############
#### PPD ####
#############

#### DATA PREPARATION -------------

# read in data


datap1 <- read.csv("S2.csv", sep =';')
pedp1 <- read.csv("S4.csv", sep = ';')

str(datap1)
datap1$sex <- as.factor(datap1$sex)
datap1$FCI <- as.factor(datap1$FCI)
datap1$both <- as.factor(datap1$both)
datap1$CHD <- as.factor(datap1$CHD)
datap1$side <- as.factor(datap1$side)

# all data
datap11 <- datap1

# subset offspring from which parents screening method is known => this data is used in regression analyses
datap1 <- datap1[datap1$Offspring=="Y",]

#### DATA EXPLORATION ---------

nrow(datap11)/2
mean(datap11$LI, na.rm = TRUE)
range(datap11$LI, na.rm = TRUE)
sd(datap11$LI, na.rm = TRUE)


table(datap1$both)/2
table(datap1$CHD)/2
table(datap11$sex)/2


# distribution of LI

densLI <- ggplot(datap1, aes(x = LI)) + 
  geom_density(fill = "lightblue")
densLI # slightly skewed to left

qqLI <- ggplot(datap1, aes(sample = LI)) + 
  stat_qq() + stat_qq_line()
qqLI # outliers in higher LI 

# barplot FCI

table(datap1$FCI)
datap1[which(datap1$FCI%in% c('C', 'D')),]
CHD <- datap1[which(!is.na(datap1$FCI)),]
CHD_tab <- summarise(group_by(CHD, FCI), mean = mean(LIP), n = n())
CHD_tab <- as.data.frame(CHD_tab)
colnames(CHD_tab) <- c('FCI', 'LIP', 'count')

p_CHD_count <- ggplot(CHD, aes(fill = FCI, x = FCI)) + 
  geom_bar(position = 'dodge', stat = 'count') +
  theme(legend.position = 'none',
        axis.title.x = element_text(color="black",  size=14, face="bold"),
        axis.title.y = element_text(color="black",  size=14, face="bold"),
        axis.text.x =  element_text(color="black", size=10, face="bold"),
        axis.text.y = element_blank(),
        axis.ticks.y = element_blank()) +
  geom_text(stat='count', aes(label=paste("n =", ..count../2)), vjust = -0.5, size = 5, colour="black", fontface="bold") 
p_CHD_count

# barplot FCI with mean LI of parents

p_CHD <- ggplot(CHD_tab, aes(fill = FCI, x = FCI, y = count)) + 
  geom_bar(position = 'dodge', stat = 'identity') +
  theme(legend.position = 'none',
        axis.title.x = element_text(color="black",  size=14, face="bold"),
        axis.title.y = element_text(color="black",  size=14, face="bold"),
        axis.text.x =  element_text(color="black", size=10, face="bold"),
        axis.text.y = element_blank(),
        axis.ticks.y = element_blank()) +
  geom_text(aes(label=paste("LIP =", round(LIP,2))), vjust = -0.5, size = 5, colour="black", fontface="bold") 
p_CHD

# FCI densities with parents laxity index

pups2 <- datap1[!is.na(datap1$CHD),]
mu1 <- ddply(pups2, "FCI", summarise, grp.mean=mean(LIP))
LIFCIplot_p <- ggplot(pups2, aes(x = LIP, fill = FCI))+
  geom_density(alpha = 0.5) +
  geom_vline(data=mu1, aes(xintercept=grp.mean, color=FCI),
             linetype="dashed", linewidth = 1)
LIFCIplot_p

# barplot FCI vs number of parents LI screened

FCIppd <- table(datap1$FCI, datap1$both)
barplot(FCIppd, 
        beside = TRUE, 
        legend.text = TRUE,
        col = c('lightgreen', 'lightblue','salmon', 'purple' ))


#### DATA ANALYSIS ---------------

# each time plot followed by lm 

# different LI in sex and sides

# sex

mu <- ddply(datap1, "sex", summarise, grp.mean=mean(LI))
LIplotsex <- ggplot(datap1, aes(x = LI, fill = )) +
  geom_density(alpha = 0.4) +
  geom_vline(data=mu, aes(xintercept=grp.mean, color= sex),
             linetype="dashed", linewidth = 1) 
LIplotsex

fitsex <- lm(LI ~ sex, data = datap1)
summary(fitsex)
Anova(fitsex)

# side

mu <- ddply(datap1, "side", summarise, grp.mean=mean(LI))
LIplotSide <- ggplot(datap1, aes(x = LI, fill = side)) +
  geom_density(alpha = 0.4) +
  geom_vline(data=mu, aes(xintercept=grp.mean, color= side),
             linetype="dashed", linewidth = 1) 
LIplotSide

fitside <- lm(LI ~ side, data = datap1)
summary(fitside)
confint(fitside)
Anova(fitside) # not sig

# difference between LI in offspring when both/one parents LI known

mu <- ddply(datap1, "both", summarise, grp.mean=mean(LI))
LIplot <- ggplot(datap1, aes(x = LI, fill = both))+
  geom_density(alpha = 0.4) +
  geom_vline(data=mu, aes(xintercept=grp.mean, color=both),
             linetype="dashed", linewidth = 1)
LIplot

fit4 <- lm(LI ~ both + sex, data = datap1)
summary(fit4)
confint(fit4)
Anova(fit4)

# No CHD / CHD when different number of parents LI screened

CHD_ppd <- ggplot(datap1[!is.na(datap1$CHD),], aes(x = CHD, group = both)) + 
  geom_bar(aes(y = ..prop..*100, fill = factor(..x..)) , stat = 'count', show.legend = FALSE) +
  facet_grid(~both) +
  labs(title = "Population A", x = "Hip Dysplasia Diagnosis", y = "Percentage" ) +
  scale_fill_manual(values = c("lightgreen", "salmon"))+
  theme(plot.title = element_text(size = 15, face = 'bold', hjust = 0.5),
        axis.title.x = element_blank(),
        axis.title.y = element_blank(),
        axis.text = element_text(face="bold"),
        strip.text.x = element_text(size = 12, face = "bold")
        )
CHD_ppd


fit4 <- glm(CHD ~ both + sex , data = datap1, family = 'binomial') 
summary(fit4)
Anova(fit4)
exp(fit4$coefficients) 
round(exp(confint(fit4)), 3)


table(datap1$CHD, datap1$sex)/2


#### Heritability estimation with MCMCglmm #### 

str(pedp1)
pedp1$dam[pedp1$dam==0] <- NA
pedp1$sire[pedp1$sire==0] <- NA

tot <- 50000 # number of samples to collect
burn <- 10000 # burn in - first set to be thrown out
thn <- 20 # thin - skip 

varLI <- var(datap1$LI, na.rm = TRUE)
prior1 <- list(R = list(V = varLI*0.5, nu = 0.002), G = list(G1 = list(V = varLI*0.5, nu = 0.002))) # prior with low beliefs(flat prior), half of var is genetic, half is res
#prior1 <- list(R = list(V = varLI*0.5, nu = 1), G = list(G1 = list(V = varLI*0.5, nu = 1))) # prior with larger beliefs, half of var is genetic, half is res
#prior1 <- list(R = list(V = varLI*0.05, nu = 1), G = list(G1 = list(V = varLI*0.95, nu = 1))) # prior with larger beliefs, large prop of var under genetic control
#prior1 <- list(R = list(V = varLI*0.95, nu = 1), G = list(G1 = list(V = varLI*0.05, nu = 1))) # prior with larger beliefs, large prop of var under env control


m_ppD <- MCMCglmm(LI ~ sex, random = ~ animal, pedigree = pedp1, data = datap11, prior = prior1, nitt = tot, burnin = burn, thin = thn)
summary(m_ppD)

plot(m_ppD$Sol)

plot(m_ppD$VCV)

m_ppD_h2 <- m_ppD$VCV[, "animal"]/(m_ppD$VCV[, "animal"] + m_ppD$VCV[, "units"])
plot(m_ppD_h2)
mean(m_ppD_h2)
h2_est_ppd <- posterior.mode(m_ppD_h2) # mode instead of mean
h2_est_ppd
hpd_h2_ppd <- HPDinterval(m_ppD_h2)

mean(m_ppD$VCV[, "animal"]) # mean Va ("animal", random effect, G)
mean(m_ppD$VCV[, "units"]) # mean Ve  ( R )
autocorr(m_ppD$VCV) # ideally all samples of post should be independent and autcorr of lag > 0 should be near 0


#################
#### CESECAH ####
#################

#### DATA PREPARATION --------

# read in data
datap2 <- read.csv("S3.csv", sep = ';') # df with observations
pedp2 <- read.csv("S5.csv", sep = ";") # df with extended pedigree

str(datap2)
datap2$sex <- as.factor(datap2$sex)
datap2$FCI <- as.factor(datap2$FCI)
datap2$both <- as.factor(datap2$both)
datap2$CHD <- as.factor(datap2$CHD)
datap2$side <- as.factor(datap2$side)

#### DATA EXPLORATION --------

nrow(datap2)/2
mean(datap2$LI)
range(datap2$LI)
table(datap2$both)/2
table(datap2$CHD)/2
table(datap2$sex)/2


# Density plot

cck_LI_dens <- ggplot(datap2) + 
  geom_density(aes(x = LI), fill = 'salmon', alpha = 0.5) 
cck_LI_dens

qqLI_cck <- ggplot(datap2, aes(sample = LI)) + 
  stat_qq() + stat_qq_line()
qqLI_cck 


#### DATA ANALYSIS -----------

# see if significant difference in LI between following groups
# plots followed by lm

# sex

mu <- ddply(datap2, "sex", summarise, grp.mean=mean(LI))
LIplotsex <- ggplot(datap2, aes(x = LI, fill = sex))+
  geom_density(alpha = 0.4) +
  geom_vline(data=mu, aes(xintercept=grp.mean, color=sex),
             linetype="dashed", linewidth = 1)
LIplotsex

fitcck <- lm(LI ~ sex, data = datap2)
summary(fitcck)
Anova(fitcck)

# side

mu <- ddply(datap2, "side", summarise, grp.mean=mean(LI))
LIplotSide <- ggplot(datap2, aes(x = LI, fill = side))+
  geom_density(alpha = 0.4) +
  geom_vline(data=mu, aes(xintercept=grp.mean, color=side),
             linetype="dashed", linewidth = 1)
LIplotSide

fitcck <- lm(LI ~ side, data = datap2)
summary(fitcck)
Anova(fitcck)

# sex significant --> included in model

# LI and number of parents screened for LI 

mu <- ddply(datap2, "both", summarise, grp.mean=mean(LI))
LIplot <- ggplot(datap2, aes(x = LI, fill = both))+
  geom_density(alpha = 0.4) +
  geom_vline(data=mu, aes(xintercept=grp.mean, color=both),
             linetype="dashed", linewidth = 1)
LIplot

fitcck <- lm(LI ~ both + sex, data = datap2)
summary(fitcck)
Anova(fitcck)

# CHD/No CHD and number of parents screened for LI
# FCI: A&B: no CHD & C&D: CHD

datap2$both <- factor(datap2$both, levels = c("None", "One", "Both" ))
datap2$CHD <- factor(datap2$CHD, levels = c("No CHD", "CHD" ))
CHD_cck <- ggplot(datap2[!is.na(datap2$CHD),], aes(x = CHD, group = both)) + 
  geom_bar(aes(y = ..prop..*100, fill = factor(..x..)) , stat = 'count', show.legend = FALSE) +
  facet_grid(~both)  +
  scale_fill_manual(values = c("lightgreen", "salmon"))+
  labs(title = "Population B", x = "Hip Dysplasia Diagnosis") +
  theme(plot.title = element_text(size = 15, face = 'bold', hjust = 0.5),
        axis.title.x = element_blank(),
        axis.title.y = element_blank(),
        axis.text = element_text(face = 'bold'),
        strip.text.x = element_text(size = 12, face = "bold"),
        panel.grid.major = element_blank(), panel.grid.minor = element_blank(),
        panel.background = element_blank(), axis.line = element_line(colour = "black"))
CHD_cck


table(datap2$CHD, datap2$both)

fitcck <- glm(CHD ~ both + sex, data = datap2[!is.na(datap2$CHD),], family = 'binomial') 
summary(fitcck)
Anova(fitcck)
round(exp(fitcck$coefficients), 3)
round(exp(confint(fitcck)), 3)

# see if CHD diff in female and male
fitcck <- glm(CHD ~ sex, data = datap2[!is.na(datap2$CHD),], family = 'binomial') 
summary(fitcck)
Anova(fitcck)
round(exp(fitcck$coefficients), 3)
table(datap2$CHD, datap2$sex)/2


# plot both together

datap1$both <- factor(datap1$both, levels = c("One", "Both" ))
datap1$CHD <- factor(datap1$CHD, levels = c("No CHD", "CHD" ))

CHD_ppd <- ggplot(datap1[!is.na(datap1$CHD),], aes(x = CHD, group = both)) + 
  geom_bar(aes(y = ..prop..*100, fill = factor(..x..)) , stat = 'count', show.legend = FALSE) +
  facet_grid(~both) +
  labs(title = "Population A", x = "Hip Dysplasia Diagnosis", y = "Percentage" ) +
  scale_fill_manual(values = c("lightgreen", "salmon"))+
  theme(plot.title = element_text(size = 15, face = 'bold', hjust = 0.5),
        axis.title.x = element_blank(),
        axis.title.y = element_blank(),
        axis.text = element_text(face="bold"),
        strip.text.x = element_text(size = 12, face = "bold"),
        panel.grid.major = element_blank(), panel.grid.minor = element_blank(),
        panel.background = element_blank(), axis.line = element_line(colour = "black")) 
  
CHD_ppd


x_lab <- textGrob("Hip Dysplasia Diagnosis", gp = gpar(fontsize = 12, fontface = 'bold'))
y_lab <-  textGrob("Percentage", gp = gpar(fontsize = 12, fontface = 'bold'), rot = 90)
grid.arrange(CHD_ppd, CHD_cck, ncol = 2, left = y_lab, bottom = x_lab)


# Heritability estimation with MCMCglmm --------------

str(pedp2)
pedp2$dam[pedp2$dam==0] <- NA
pedp2$sire[pedp2$sire==0] <- NA

tot <- 50000 # number of samples to collect
burn <- 1000 # burn in - first set to be thrown out
thn <- 50 # thin - skip 

varLI <- var(datap2$LI, na.rm = TRUE)
prior1 <- list(R = list(V = varLI*0.5, nu = 0.002), G = list(G1 = list(V = varLI*0.5, nu = 0.002))) # prior with low beliefs(flat prior), half of var is genetic, half is res
#prior1 <- list(R = list(V = varLI*0.5, nu = 1), G = list(G1 = list(V = varLI*0.5, nu = 1))) # prior with larger beliefs, half of var is genetic, half is res
#prior1 <- list(R = list(V = varLI*0.05, nu = 1), G = list(G1 = list(V = varLI*0.95, nu = 1))) # prior with larger beliefs, large prop of var under genetic control
#prior1 <- list(R = list(V = varLI*0.95, nu = 1), G = list(G1 = list(V = varLI*0.05, nu = 1))) # prior with larger beliefs, large prop of var under env control


m_cck <- MCMCglmm(LI ~ sex, random = ~ animal, pedigree = pedp2, data = datap2, family = 'gaussian', prior = prior1, nitt = tot, burnin = burn, thin = thn)
summary(m_cck)

plot(m_cck$Sol)

plot(m_cck$VCV)
m_cck$DIC

m_cck_h2 <- m_cck$VCV[, "animal"]/(m_cck$VCV[, "animal"] + m_cck$VCV[, "units"])
plot(m_cck_h2)
mean(m_cck_h2)
h2_est_cck <- posterior.mode(m_cck_h2) # mode instead of mean
h2_est_cck
hpd_h2_cck <- HPDinterval(m_cck_h2)

mean(m_cck$VCV[, "animal"]) # mean Va ("animal", random effect, G)
mean(m_cck$VCV[, "units"]) # mean Ve  ( R )
autocorr(m_cck$VCV) # ideally all samples of post should be independent and autcorr of lag > 0 should be near 0
